# Supplementary material for: Phycoremediation Potential of Salt-Tolerant Microalgal Species: Motion, Metabolic Characteristics, and Their Application for Saline–Alkali Soil Improvement in Eco-Farms
Source: Microorganisms. 2024 Mar 28;12(4):676. doi: 10.3390/microorganisms12040676 (PMC11052205; doi:10.3390/microorganisms12040676)
Supplement: Supplementary file 1 [file microorganisms-12-00676-s001.zip]

Archive with 1 entries (1 files):
- microorganisms-2912977-supplementary.pdf
